# Supplementary material for: A new computational model illuminates the extraordinary eyes of Phronima
Source: PLoS Comput Biol. 2022 Oct 17;18(10):e1010545. doi: 10.1371/journal.pcbi.1010545 (PMC9576097; doi:10.1371/journal.pcbi.1010545)
Supplement: S1 Code — (ZIP) [file pcbi.1010545.s007.zip]

Archive with 17 entries (13 files):
- DeapSeaEyeModel/
- DeapSeaEyeModel/LuminousObject/
- DeapSeaEyeModel/LuminousObject/brightObjectSightingdistance.m
- DeapSeaEyeModel/LuminousObject/calculate_eachNeighbourhood.m
- DeapSeaEyeModel/LuminousObject/Calculate_MultiBio_Gaussian_coefficient_Neighbourhood.m
- DeapSeaEyeModel/LuminousObject/calculate_summated_sighting_distance.m
- DeapSeaEyeModel/LuminousObject/multiple_point_sources.m
- DeapSeaEyeModel/LuminousObject/paraLuminousObject.m
- DeapSeaEyeModel/DarkObject/
- DeapSeaEyeModel/DarkObject/darkObjectSightingDistance.m
- DeapSeaEyeModel/DarkObject/paraDarkObject.m
- DeapSeaEyeModel/DarkObject/solid_angle.m
- DeapSeaEyeModel/LISENCE.txt
- DeapSeaEyeModel/PointSource/
- DeapSeaEyeModel/PointSource/bioluminescentSightingDistance.m
- DeapSeaEyeModel/PointSource/paraPointSource.m
- DeapSeaEyeModel/ReadMe.txt
