# Supplementary material for: A new computational model illuminates the extraordinary eyes of Phronima
Source: PLoS Comput Biol. 2022 Oct 17;18(10):e1010545. doi: 10.1371/journal.pcbi.1010545 (PMC9576097; doi:10.1371/journal.pcbi.1010545)
Supplement: S1 Code — (ZIP) [file pcbi.1010545.s007.zip › DeapSeaEyeModel/LuminousObject/brightObjectSightingdistance.m]

function sightingDistance=brightObjectSightingdistance(para)
r=para.r(1):0.001:para.r(2);
Layers=round((-3+sqrt(12*para.nTotal-3))/6);%calculates number of neighbourhood within a single channel except the central one (refer to Figure S3)
[NT,NB,Gaussian_co]=calculate_eachNeighbourhood(para, Layers);
sightingDistance = calculate_summated_sighting_distance(NT,NB,Layers+1,r, para.R);
end
