# Supplementary material for: A new computational model illuminates the extraordinary eyes of Phronima
Source: PLoS Comput Biol. 2022 Oct 17;18(10):e1010545. doi: 10.1371/journal.pcbi.1010545 (PMC9576097; doi:10.1371/journal.pcbi.1010545)
Supplement: S1 Code — (ZIP) [file pcbi.1010545.s007.zip › DeapSeaEyeModel/LuminousObject/calculate_eachNeighbourhood.m]

function[NT,NB,Gaussian_co]=calculate_eachNeighbourhood(para, Max_num_neighbourhood)
%calculates NT and NB for each neighbourhood
no_ommatidia_neighbourhood = [1 6*(1:Max_num_neighbourhood)];
Object_distance = para.interommatidialAngle*(0:Max_num_neighbourhood);
 
for i = 1:numel(no_ommatidia_neighbourhood)   
    [NT(i,:), NB(i),Gaussian_co(i,:)] = multiple_point_sources(para,Object_distance(i), no_ommatidia_neighbourhood(i));
end
end
