# Supplementary material for: A new computational model illuminates the extraordinary eyes of Phronima
Source: PLoS Comput Biol. 2022 Oct 17;18(10):e1010545. doi: 10.1371/journal.pcbi.1010545 (PMC9576097; doi:10.1371/journal.pcbi.1010545)
Supplement: S1 Code — (ZIP) [file pcbi.1010545.s007.zip › DeapSeaEyeModel/LuminousObject/Calculate_MultiBio_Gaussian_coefficient_Neighbourhood.m]

function Gaussian_co=Calculate_MultiBio_Gaussian_coefficient_Neighbourhood(Z,Number_of_rings,objectdist,r,acceptanceAngle,n)
%This function calculates Sb  (Table 1) for each ommatidia within a
%neighbourhood and returns the summated Sb for the neighbourhood
%Z is the distace between bioluminance point sources
%Number_of_rings is the number of pattern ring (here is suqre pattern) can
%fit to the object (it can be in mm, cm, or m but have to be the same uint
%as r)
%object distance is the distance from the center of Gaussian in degree
%r is sighting distance
%n is the number of ommatidia
Centdistance=r*tand(objectdist);
 acceptanceAngle = acceptanceAngle*0.42465;
for i=1:n
    alpha=360*(i-1)/n;
    center=[Centdistance*cosd(alpha),Centdistance*sind(alpha)];
    x=-Number_of_rings*Z:Z:Number_of_rings*Z;
    [xx,yy]=meshgrid(x,x');
    distances=sqrt((xx-center(1)).^2+(yy-center(2)).^2);
    bio_angle=atand(distances/r);
    bioangle=reshape(bio_angle,numel(bio_angle),1);
    YY = normpdf(abs(bioangle),0, acceptanceAngle) /normpdf(0,0,acceptanceAngle);
    Gaussian_coef(i)=sum(YY);
end
 Gaussian_co=sum(Gaussian_coef);
