# Supplementary material for: A new computational model illuminates the extraordinary eyes of Phronima
Source: PLoS Comput Biol. 2022 Oct 17;18(10):e1010545. doi: 10.1371/journal.pcbi.1010545 (PMC9576097; doi:10.1371/journal.pcbi.1010545)
Supplement: S1 Code — (ZIP) [file pcbi.1010545.s007.zip › DeapSeaEyeModel/LuminousObject/calculate_summated_sighting_distance.m]

function [sighting_distance, NT_TOTAL] = calculate_summated_sighting_distance(NT,NB,num_neighbourhood,r,R)

NB=NB(1:num_neighbourhood);
NT=NT(1:num_neighbourhood,:);
NB_TOTAL = sum(NB);
NT_TOTAL = sum(NT,1);
a = NT_TOTAL - NB_TOTAL;
b = R.*sqrt(NT_TOTAL + NB_TOTAL);

[minValue, closestIndex] = min(abs(a-b));
sighting_distance = r(closestIndex);
end
