# Supplementary material for: A new computational model illuminates the extraordinary eyes of Phronima
Source: PLoS Comput Biol. 2022 Oct 17;18(10):e1010545. doi: 10.1371/journal.pcbi.1010545 (PMC9576097; doi:10.1371/journal.pcbi.1010545)
Supplement: S1 Code — (ZIP) [file pcbi.1010545.s007.zip › DeapSeaEyeModel/LuminousObject/multiple_point_sources.m]

function [NT, NB, Gaussian_co] = multiple_point_sources(para,objectdist,N_neighbourhood)
%this function calculates summated NT, NB and relative sensitivity of
%ommatidia within a neighbourhood (see Figure 2 and FigureS3)
%objectdist is the distance of object from the center of Gaussian in degree
% N_neighbourhood number of ommatidia within neighbourhood (see Figure S3)
r=para.r(1):0.001:para.r(2);
Xch = para.X*para.t;
halfRows=floor(sqrt(2)*para.T/(2*para.x));%this is to calculate how many rows/columns of point sources are on the biluminscence array on the bright object
%N_neighbourhood=no_ommatidia_neighbourhood;%number of ommatidia in the neighbourhood
for i = 1:numel(r)
    Gaussian_co(i)=Calculate_MultiBio_Gaussian_coefficient_Neighbourhood(para.x,halfRows,objectdist,r(i),para.acceptanceAngle,N_neighbourhood);%calculates the summated relative sensitivity of ommatidia within a neighbourhood
    Nbright(i) = ((para.E*Gaussian_co(i))*para.A^2)/(16*r(i)^2)*exp(-para.a*r(i))*para.q*para.t;%calculates the number of photons that the neighbourhood recieves from bright object
    Nspace = 1.13*deg2rad(para.acceptanceAngle)^2*(pi/4)*(para.A^2)*para.q*para.t*para.Ispace*N_neighbourhood;%calculates the photons that the neighbourhood recieves from background
    NT(i) = Nbright(i) +Nspace + N_neighbourhood*Xch;%calculates the total number of photons that a neighbourhood of target channel recieves 
    NB = Nspace +N_neighbourhood*Xch;%calculates the total number of photons that a neighbourhood of background channel recieves 
end
end
