# Supplementary material for: A new computational model illuminates the extraordinary eyes of Phronima
Source: PLoS Comput Biol. 2022 Oct 17;18(10):e1010545. doi: 10.1371/journal.pcbi.1010545 (PMC9576097; doi:10.1371/journal.pcbi.1010545)
Supplement: S1 Code — (ZIP) [file pcbi.1010545.s007.zip › DeapSeaEyeModel/LuminousObject/paraLuminousObject.m]

clc
clear
para.A = 156.7*10^-6; %aperture diameter in micrometers
para.q = 0.46; %quantum efficiency of photoreceptors
para.t = 0.037; %Integration time in second
para.a = 0.0468; %attenuation of light through sea water
para.X = 6.7*10^-4; %photoreceptor dark noise per sec
para.T=0.005; %radius of bright object
para.E = 10^9; %photons from a single bioluminescent source
para.x=0.001;%distance between point sources on a bright object
para.R = 1.96; %relaibility constant
para.interommatidialAngle = 1.6; %interommatidial angle in radian
para.acceptanceAngle = 3.9;%Acceptance angle in radian
para.depth=200;%Depth under the sea in meters
para.r = [0,20];%The input range for numerical calculation of detection distances (in meters)
para.nTotal=19;%Number of ommatidia within a single channel
para.depth=200;
para.Ispace = (6.28*10^15)*10^(-1.638*(para.depth-200)/100);%Calculates radiance of space light background at depth. Refer to Table 1 for values for Downward and Horizontal radiance


sighting_distance=brightObjectSightingdistance(para);
