# Supplementary material for: A new computational model illuminates the extraordinary eyes of Phronima
Source: PLoS Comput Biol. 2022 Oct 17;18(10):e1010545. doi: 10.1371/journal.pcbi.1010545 (PMC9576097; doi:10.1371/journal.pcbi.1010545)
Supplement: S1 Code — (ZIP) [file pcbi.1010545.s007.zip › DeapSeaEyeModel/DarkObject/darkObjectSightingDistance.m]

function [sighting_distance] = darkObjectSightingDistance(para)

Xch = para.X*para.t; %number of photons from dark noise
r = para.r(1):0.01:para.r(2); %possible detection distances of the object
Ispace_observer = (6.28*10^15)*10^(-1.638*(para.depth-200)/100); % Ispace at observer depth
Ispace_object = (6.28*10^15)*10.^(-1.638*(para.depth-200-r)/100); % Ispace at object depth
objectasize = 2*atan(para.object_size./(2*r)); %angular size of the object
Layers=round((-3+sqrt(12*para.nTotal-3))/6);%calculates number of neighbourhood within a single channel except the central one (refer to Figure S3)
no_ommatidia_neighbourhood=[1 6*(1:Layers)];%number of ommatidia within each neighbourhood
objectdist=para.interommatidialAngle*[0 1:Layers];%distance of the center of the object from the center of Gaussian ditribution in terms of angle
Nspace = para.nTotal*1.133*(deg2rad(para.acceptanceAngle)^2)*(pi/4)*para.A^2*para.q*para.t*Ispace_observer; %background radiance recieved by background channel

NB = Nspace + Xch;%Number of photon detected by background channel

for i = 1:numel(objectasize)
    
    omegao(i) = summated_omegao(deg2rad(objectdist), deg2rad(para.acceptanceAngle), objectasize(i), no_ommatidia_neighbourhood);%Solid angle of target channel that is occupied by the object
    
    omegab(i) = (1.133*(deg2rad(para.acceptanceAngle)^2)*para.nTotal) - omegao(i);%Solid angle of the target channel that is not occupied by the object
    
    Iobject(i) = para.Ft.*Ispace_object(i).*exp(-para.a.*r(i)) + Ispace_observer.*(1-exp((para.k-para.a).*r(i)));%Space light radiance that enters the line of sight
    
    Nobject(i) = omegao(i)*(pi/4)*para.A^2*para.q*para.t*Iobject(i);%number of photons recieved by region of the receptive field that is occupied by the object
    
    NspaceT(i) = omegab(i)*(pi/4)*para.A^2*para.q*para.t*Ispace_observer;%number of photons by region of the receptive field that is not occupied by the object
    
    NT(i) = Nobject(i) + NspaceT(i) + Xch;%number of photons detected by target channel
    
end

contrast = abs(NT - NB);
b = para.R.*sqrt(NT + NB);
I = find(contrast>=b);
diff = abs(contrast-b);
[minValue, closestIndex] = min(diff(I));

if isempty(I)
    sighting_distance = 0;
else
    sighting_distance = r(closestIndex);
end


    function [solid_angle_omegao] = summated_omegao(objectdist, acceptance_angle, objectasize, no_ommatidia_neighbourhood)
        %this function calculates the solid angle of the target channel
        %(comprising either one ommatidium or multiple ommatidia) that is
        %occupied by dark object
        
        solid_angle_per_objectasize = [];
        
        for j = 1:numel(no_ommatidia_neighbourhood)
            for index = 1:numel(objectasize)
                solid_angle_per_objectasize(index,j) = solid_angle(objectdist(j), acceptance_angle, objectasize(index));
            end
        end
        
        solid_angle_omegao = sum(solid_angle_per_objectasize.*no_ommatidia_neighbourhood,2);
    end
end
