# Supplementary material for: A new computational model illuminates the extraordinary eyes of Phronima
Source: PLoS Comput Biol. 2022 Oct 17;18(10):e1010545. doi: 10.1371/journal.pcbi.1010545 (PMC9576097; doi:10.1371/journal.pcbi.1010545)
Supplement: S1 Code — (ZIP) [file pcbi.1010545.s007.zip › DeapSeaEyeModel/DarkObject/solid_angle.m]

% objectdist (distance of object from centre of rf in degrees
% objectasize (degrees) (diameter)
function [solid_angle] = solid_angle(objectdist, sigma, objectasize)

% sigma = sigma*0.428; % make sure you get a gaussion of 1 at half height for an input of 1. 
% I needed to change this to make the solid 
sigma = sigma*0.42465; % make sure you get a gaussion of 1 at half height for an input of 1. 

res = 501; % 501 seems perfect
x1 = linspace(-objectasize/2, objectasize/2, res);
dx = median(diff(x1));

[XX, YY] = meshgrid(x1, x1');

dist = sqrt(XX.^2 + YY.^2);
sel = dist<=objectasize/2;

XX = normpdf(abs(XX + objectdist),0, sigma) /normpdf(0,0,sigma);
YY = normpdf(abs(YY),0, sigma) /normpdf(0,0,sigma);
 
solid_angle = sum(XX(sel).*YY(sel)).*dx^2;


% check that the fraction to give the correct sigma is right
% the result should be 0.5
res= normpdf(0.5,0, sigma) /normpdf(0,0,sigma);
