# Supplementary material for: A new computational model illuminates the extraordinary eyes of Phronima
Source: PLoS Comput Biol. 2022 Oct 17;18(10):e1010545. doi: 10.1371/journal.pcbi.1010545 (PMC9576097; doi:10.1371/journal.pcbi.1010545)
Supplement: S1 Code — (ZIP) [file pcbi.1010545.s007.zip › DeapSeaEyeModel/LISENCE.txt]

This work is licensed under the Creative Commons Attribution-NonCommercial-ShareAlike 3.0 Unported License.
To view a copy of this license, visit http://creativecommons.org/licenses/by-nc-sa/3.0/ 
or send a letter to Creative Commons, PO Box 1866, Mountain View, CA 94042, USA.
