# Supplementary material for: A new computational model illuminates the extraordinary eyes of Phronima
Source: PLoS Comput Biol. 2022 Oct 17;18(10):e1010545. doi: 10.1371/journal.pcbi.1010545 (PMC9576097; doi:10.1371/journal.pcbi.1010545)
Supplement: S1 Code — (ZIP) [file pcbi.1010545.s007.zip › DeapSeaEyeModel/PointSource/bioluminescentSightingDistance.m]

function sighting_distance=bioluminescentSightingDistance(para)
Layers=round((-3+sqrt(12*para.nTotal-3))/6);%calculates number of neighbourhood within a single channel except the central one (refer to Figure S3)
Nspace = 1.13*(pi/4)*para.A^2*(para.acceptanceAngle)^2*para.q*para.t*para.Ispace;%mean photon count from background radiance
Xch = para.X*para.t;%mean number of false photon (dark noise)


%calculating the realative sensitivity of ommatidia within each
%neighbourhood to the point source
for ii = 1:Layers
 x = -1:0.001:1;
 S = 1/(para.acceptanceAngle*sqrt(2*pi))*exp((-(x-para.interommatidialAngle*ii).^2)/(2*para.acceptanceAngle^2));
 S = S./max(S);
 bb = x==0;
 Sr(ii) = S(bb);
end
if isempty(ii)
    nLayers=0;
    Sr=0;
else
    nLayers=6*(1:Layers);%Calculates number of ommatidia within each neighbourhood
end
Ntn=0.5*(para.R*sqrt(8*para.nTotal*Nspace+8*para.nTotal*Xch+para.R^2)+para.R^2);%numerator of Eq. 1.15
denom=1+sum(nLayers.*Sr);%denominator of Eq. 1.15
Nbio=Ntn/denom;%mean photon count recieved by target channel from point source
sighting_distance = (2*lambertw((para.a*para.A*sqrt(para.E*para.q*para.t))/(8*sqrt(Nbio))))/para.a;
